# Supplementary material for: Conserved Epigenetic Mechanisms Could Play a Key Role in Regulation of Photosynthesis and Development-Related Genes during Needle Development of Pinus radiata
Source: PLoS One. 2015 May 12;10(5):e0126405. doi: 10.1371/journal.pone.0126405 (PMC4429063; doi:10.1371/journal.pone.0126405)
Supplement: S1 File — (FASTA) [file pone.0126405.s005.fasta]

>PrCSDP2 PrCSDP2 cDNA complete. includes promoter
ATAAAAAATTAATAATAAAGCACATGGGGAGAAATAAAAAGTATTTATTTATAGGTAAAACAATTCCAACAATATATACG
AGTAATACATACTAAGAGCGTTATGTACAACCTCCTTTCTACCATACGTACATATATTTAGGGGAGGGTGGGGTGTGAGG
GGTGAGGGTCATGTCCATTTCAGTTATTTCCGAAGTTGAAAAGGCTATAGTCATAAATAAAATTTTAATATAATTAATTG
TGTAATTAATTTCGAGGATGGTTAGGGCAAGAGAGAGATCCCCGGAGTTAAGGCGAGTTGACAGGCCGGGAAGTAAGGAG
AGGACAATCTCTTTCAACCCTTGATCCCCGAGCCAGGGTGTACCCGAGGCTGGCAGGACCGTCGGATCATCAAGAACTTA
CGAGGCCGTGCGATCTAAATCTTGGGAGATCAGAGCCGTTCGTTGATTCCATCCACGGGGTTTTAAGAAGATCGGGGATA
GAGGTTGAGTGTTATGTATTAGGGCAGGAGAGGCGTCGAGAGGGTTTGGAGACGAGGGTTTTTTGTTCTGTGTTGGTTGT
TCTTTGAGGGATTCGAACCATGTCTGAGGGAAGAGATCCGGAAAGGTTAAGTGGTTCGATTCAACTAAGGGTTATGGTTT
CATAACCCCTGATGATGGCAGCGAGGACCTGTTTGTGCATCAGACTTCGATTCACTCCAACGGGTTTCGATCGCTGGCCG
AGGGAGAGGCCGTCGAGTACACGGTCGAGCGTGATAAGGCGGAAGAACCAAGGCCCTAGATGTTACAGGGCCTGATGGAG
CCTTCGTCCAGGGTAACAGTGGAGGCGGTGGTGGAGGCCGAGGCCGAGGCGGCGGTANAGGCGATGGCTACGGCGGCGGT
GGTTACGGCGGCGGTGGATATGGCGGTAGCGGTGGCGGTGGATATGGCNGTGGCGGTGGCGGTGGGTGGAACCGAAGTGG
TGGTCCTGGAAGAAGT
>PrSHMT PrSHMT cDNA complete. includes promoter
AAAGTAGAGGCTCAGAATTTTCTTTAACAAGGTAAATGATGTGAGTCTAATAAATGGAAGAATAGCAAACTTTTTGGTAA
AAGGAATTGGATAAAAAAATTACCACTTGAAATCTCTAATAATTCAGATCACGAAAGAGTGAAAATGATATAATATAATA
ATATAACTAGGGTTTCCTAGAGTAAATGGTAAGAAGCCGGTTTCCTAGCGCAATCTTACCTACTTTCAGGACCAAACACC
AGTCACGGCAAAATATCGAACTATCTTCTGCTCCACCACTATAAATATTACACGATCCCAGCCTCTCTTCTGTGCCACAC
AGCCAAGCTAAAGCAAGGTCTGTGGATCTCCGGAATCTCTAGATCTGGGCCGACATCCGGATCATTTCTCCTTCCCATTT
TTTCATCTGGGCATCACTAGTTTGCCCTTTCCTACTTTGGGTTTACCATTGCATTTCCTTGTTTCGTTCTGAACAATGGA
TCCCGTGAACGTATGGGGCAACACGCCACTGAAGGTTGTGGACGAGGAGATCTTTGATCTGATTGAGAAGGAGAAGAGAA
GGCAATGCAGGGGAATCGAACTCATAGCCTCCGAGAACTTCACATCCCTGGCAGTCATTGAAGCTCTGGGAACCCCCCTC
ACAAACAAATACTCCGAGGGCATGCCTGGCAACCGATACTACGGTGGTAACGAATTCATAGATCTCATTGAGAATCTGTG
CAGATCAAGGGCCCTCCAGGCCTTCCATCTGGATTCCGAGAAATGGGGTGTGAATGTGCAGCCCTACTCTGGGAGCCCCG
CTAACTTCGCAGCCTACACAGCCCTGCTGAACCCACATGACCGCATCATGGGGCTGGATTTACCTTCTGGTGGCCATCTC
ACTCATGGATATTACACCTCTGGTGGTAAGAAGATATCTGCTACATCTATTTACTTTGAGAGTTTGCCTTACAAGGTCAG
CCAGGAGACTGGGTTCATTGACTATGACAAGCTGGAGGAGAAAGCCTTGGATTTCAGGCCTAAGCTTATTATATGTGGAG
GAAGTGCTTATCCCAGGGACTGGGATTATGCTAGGTTCCGTTCCATTGCTGACAAATGTGGTGCCATGCTCTTATGTGAT
ATGGCTCACATCAGTGGCCTTGTTGCTGCTCAGGAAGCTGGAAATCCATTTGACTATTGTGATTTGGTTACCACAACCAC
CCACAAGAGTTTGAGGGGTCCAAGAGCAGGGATGATCTTCTATAGGAAAGGCCCAAAGCCTCCTAAAAAGGGACAGCCAG
AAGGTGCCCTCTATGATTACGAGGACAGAGTATACTTTTCTGTGTTCCCGTCCCTTCAAGGAGGGCCACACAACCACCAG
ATTGCAGCATTGGCTGTGGCTCTTAAGCAGGTTATGACTCCTGGTTTTAAGGCCTATGCCAAGCAGGTCAAGGCAAATGC
GGTTGCTGTTGGTAACTACTTGATGAACGAGGGATACAAGCTTGTTACAAGTGGGACAGAAAATCATCTAGTTCTGTGGG
ATCTCCGGCCAATTGGACTGACTGGAAATAAGGTGGAGAAAGTGTGTGACCTGTGTAATATAACAATCAACAAGAACGCA
GTTTATGGTGACAGTAGTGCTCTGTCCCCTGGTGGTGTTCGTATTGGT
>PrRBCA PrRBCA cDNA complete
AAGTTCAGGCCTGCACTCTGATTTGGTTATATATAACATAGAGTTCTCTAGCTCGCCATAAATTCCTATTTCTGGCCAGC
ATCATCTGTTCCACCATGGCGACTGCTGCAGCCACTGTTAGCTCCATCACTGTCTCCTCGAATCTGCCTTTGTCCAGTGG
ACAAGCATCAATCCTAAAGACTGTCCCTAGCACTGCATTTTTTGGGTGTGGATTGAAGAAGACCAGCTCAAATGCATTCC
ACACTTCCACAAAGGCAAATCACTTCAGAGTTGTTGCTGAAATTGATGAGAGCAAGCAGACTGACAAGGACAAATGGAAA
GGTCTTGCATTTGATGAATCTGATGACCAAATGGATATTAGACGTGGAAAGGGAAAGGTTGATACACTTTTCCAAGCACC
GCAGGGAAGTGGCACACACCATGTTGTTATGAGTTCCTATGATTATATCAGTACTGCTCAGCGAACGTATTCATTAGACA
ACATGATGGATGGTTACTACATTGCTCCTGCTTTTATGGACAAGCTTGTTGTTCACATCTCGAAGAACTTCATGAACTTG
CCTAACATCAAGGTTCCTCTCATTCTTGGTATTTGGGGAGGCAAAGGTCAAGGAAAGTCCTTCCAATGTGAGCTTGTATT
TGCAAAATTGGGAATCAACCCAATTATGATGAGTGCCGGTGAACTGGAGAGTGGAGATGCAGGAGAGCCCGCAAAATTGG
TCAGAAAGCGATACCGTGAAGCGGCCGACATTGTCAAGAAAGGAAAGATGTGTGTGCTCTTCATTAATGATCTGGATGCA
GGAGCTGGAAGAATGGGTAGCACAACTCAGTACACTGTGAACAACCAGATGGTCAATGCCACCCTCATGAACATTGCTGA
TAACCCAACGAATGTTCAGTTGCCTGGAATGTACAACAAGCAAGACAATCCTCGTGTTCCAATTGTTGTGACAGGAAATG
ATTTCTCAACTTTGTATGCTCCATTGATTCGTGATGGGCGTATGGAGAAGTTCTATTGGGCTCCTACTCGGGAAGACAGA
ATTGGAGTCTGTACGGGTATTTTCCGAGCGGACAATGTGCTCGAGGATGACGTTGTGAGACTTGTAGATTCCTTCCCAGG
CCAGTCAATTGACTTCTTTGGTGCCTTGAGGGCAAGGGTCTATGGTGACGAGGTGCGAGAGTGGGTCTCAGAAAAAGGGA
TTGAAAACATTGGCAAGAGCCTTGTTAACTCTAGGGATGGCCCTCCAACATTCGAAAAGCCTGCAATGACAATTGAAAAG
CTTCTTGAGTATGGTAACATGCTTGTTGCAGAGCAAGATAATGTGAAACGCGTGCAATTGGCTGACAAGTACATGTCTGA
GGCTGCTCTAGGAGAAGCTAATGATGATTCCATCAAARGGGGAACCTTCTATGGTCAAGCTGCCCAGCATGTGAATTTGC
CTGTTCCTGAAGGCTGCACTGATCCAAGGGCCGCCAATTATGATCCGACAGCAAGGAGTGACAATGGAACCTGTTCTTAT
GATTTCAAGGAGCAATAGGCATCTATTTTCTTCCCATTCTATGCTTTTTTCCTATATAATCAGAAGCAATAACTGTATTA
GAAGCAACCGAAGCAGGAAAACGGTGGTGGAAGTAGTAGTATAATTCTTTCGAGAAAGACTGGGCTCATCTGTCTGTGCA
ATTTGCACACCATATACAGACTTACTGAGCTCCTCAATTATGTATTTAGGGGTTTCTCTATTGTGTGGAATGTAAGCTTA
TTTTAACAAAGAAATATCAGCTGGAATGTTTCTTTCTC
>PrRBCS PrRBCS cDNA complete. includes promoter
AAACTTGGATAATACAATTTACAGTTTATGATAACCTTATCCTAAGATAAGTGAGCTGCACCAGACAAAGCCTCTACCCG
AAACCTTCATGTCATGGAGGAAAATAGAGTAACCATGTACATTTGCAAGGTTCCCATTAAATTTCCTAGCAGATATTCTA
CGTGATGCTGGTTACTCACCTGAGACCTAATTTCATGGGACAAAAACATCATCATCAGCACTGCACATATTCTATAATTT
GCCAAGCCGGGAAAAGATAAGGCGCGGTAAGGCTGCCACGAAGCATATCAGGGAGACACAGTACACCTACCTCATCTAGT
CCTGGCGTTGAACTTTATCACAATTGTGAGGTCAGTAAAGGGTTAGCGGGGCCCTGAGGATGCAACGGTGCAGGTGTGCC
GAGAGCTTATCGGTTCACACTCTTGACCGTCGAATCGACGGAAGGCAGCAGGTGTAAGGAGAGGCTCCATACTATATATT
AATTGGGTTGGGATACAGTTTTTATTTATACAGTCCACTGATCTGGCTTGGCTTCAGAGCTCAAAAATACAATGGCCTCT
GCGATCATGTCCTCCACCAGTGCAGTGGCAGCAGTAGCTGCGCCCCTCAAGACCAGCAATGGCAAGGGGAGTGGGAGCGG
GAGCAGCAACCGTGGTGTCGGCGTTCACGGGGCTCAAGTCCACGGCGCAATTCCCCTCCAGCTTCAAGATGAGCAACGCA
GCAGCGGAATGGGAGCAAAAGACCACGAGCAACGGTGGGCGAGTGCGATGCATGCAGGTGTGGCCTCCATGGGGGAACCC
CAAGTTTGAGACTCTGTCCTACCTCCCTAAGCTGACCGAGGAGCAGCTGGTGAAGGAGGTTGATTACTTGTTGAGGAACA
AGTGGGTGCCTTGCCTAGAGTTTGATCTGGATGGAACCATCTCGAGGAAGTATGGAAGTACCCCGGGGTACTACGATGGG
AGATACTGGGTGATGTGGAAGTTGCCGATGTTTGGGTGCACAGAGGCATCTCAGGTGATAAACGAGGTGAACGAGTGTGC
CAAGGCATACCCCAAAGCCTTCATCCGTGTCATTGGCTTTGACAACGTCCGCCAAGTGCAGTGCATCTCCTTCATCGTCC
ACAAGCCCGAATAATAATAGGTTTAATTCATTTGTGTGCGCCTCCTCTTCTTTTGATTCATGTCATGTCATCTCCATGAT
TTGGGGACACCTGAGGCGTTGAGCCAGTGTGAGTAAGTTTGAGGGAGAAGGTGATGTTAGTAGTAAATAAATTGTTAGTT
GGGGCTACTGGATTTGGAAGCCACAATTTTGAGGATCATTCCCTTAGGCTTTCCGGTGGGCAATTATGTATCTGGCTGAA
TAAATAATTAGGCAACCCTCCATTGATGTTGCTGAAAAACCATTTGGTT
